# Supplementary material for: Biomarkers Associated with Lymph Nodal Metastasis in Endometrioid Endometrial Carcinoma
Source: Cancers (Basel). 2022 Apr 27;14(9):2188. doi: 10.3390/cancers14092188 (PMC9099548; doi:10.3390/cancers14092188)
Supplement: Supplementary file 1 [file cancers-14-02188-s001.zip]

Archive with 1 entries (1 files):
- cancers-1663821-supplementary.pdf
